# Supplementary material for: An Electrical Contacts Study for Tetrahedrite-Based Thermoelectric Generators
Source: Materials (Basel). 2022 Sep 27;15(19):6698. doi: 10.3390/ma15196698 (PMC9573378; doi:10.3390/ma15196698)
Supplement: Supplementary file 1 [file materials-15-06698-s001.zip]

Archive with 1 entries (1 files):
- materials-1917014-supplementary.pdf
